# Supplementary material for: Integrated Isoform Sequencing and Dynamic Transcriptome Analysis Reveals Diverse Transcripts Responsible for Low Temperature Stress at Anther Meiosis Stage in Rice
Source: Front Plant Sci. 2021 Dec 17;12:795834. doi: 10.3389/fpls.2021.795834 (PMC8718874; doi:10.3389/fpls.2021.795834)
Supplement: Supplementary file 1 [file Table_1.xlsx]

## Sheet: Sheet1
Table S1 Primers of 16 DEGs for qRT-PCR validation
Gene ID	Transcript	Forward Primer (5'-3')	Reverse Primer (5'-3')
Os10g0512800	Os10t0512800-01	CTACTTGATCCTACTGGCCAAA	GAGCATGCCCTGGAGATAAA
Os10g0512800	Pacbio.T000047174	CCTTTTTATGTTCCTTCTG	TTTGGTTGCTTTACTTCC
Os09g0515100	Pacbio.T000047840	CTACCAGATGCTCAGTGTGTC	GCAAAGAGAGGTACATCATCCA
Os09g0515100	Os09t0515100-02	TACAATCCAGCCATACGC	AGACATTCTTCGCTTTCG
Os07g0616000	Pacbio.T000048500	GGACACTGCTAGCTTGTCTTAT	AGGTCCAATTCTACACAAGTGAT
Os07g0616000	Os07t0616000-01	GTCCAGACATCTGTCCTCATTAC	CAGCTTGTGTCTCGTCTAGTG
Os06g0653000	Pacbio.T000048733	GACCTTCACTGTCAGCTTCTAT	TCATCTCATTGATGCCCTTCTT
Os06g0653000	Pacbio.T000048743	TGCGGAGTTCCAGCAGTAT	CACAAGCACGCCCGATAA
Os06g0320500	Os06t0320500-01	TCTGCGCCTACGCCACCA	GTCGAACCCGAAGTCACCG
Os06g0320500	Pacbio.T000047312	TGCTGGTTGGCCTTGTAAT	AGACCAGTTTGATTTCGTGTTTG
Os05g0135700	Os05t0135700-02	CGAGCAGTACCTTGATGAGAAG	CCAGCCACCATAAGTGTCAA
Os05g0135700	Os05t0135700-01	GACTCTTGCTTTTGCTAT	GACATCTAAACCCTCCTT
Os03g0326300	Os03t0326300-01	CAAGTCAGCTGGCATCTTCTA	TGCTTCCGACACTGGATTAC
Os03g0326300	Os03t0326300-02	CTCCTCCAATGTCAAGGAGATG	TGGGATGACAGTGATGATACATAAG
Os03g0215200	Pacbio.T000048390	GCACCACCGCTCACACTT	TCTCTGGGGGCTTCACAA
Os01g0927500	Os01t0927500-02	CTTCGGCACATGCAACAATC	CAGCCATCACCATCTCATCTT
ACTIN1	ACTIN1	TGGCATCTCTCAGCACATTCC	TGCACAATGGATGGGTCAGA
